# Supplementary material for: PER2 regulates odontoblastic differentiation of dental papilla cells in vitro via intracellular ATP content and reactive oxygen species levels
Source: PeerJ. 2023 Dec 7;11:e16489. doi: 10.7717/peerj.16489 (PMC10710777; doi:10.7717/peerj.16489)
Supplement: Figure S1 [file peerj-11-16489-s003.zip]

Archive with 7 entries (7 files):
- Figure 1/Figure 1A.png
- Figure 1/Figure 1B.png
- Figure 1/Figure 1C.png
- Figure 1/Figure 1D.png
- Figure 1/Figure 1E.png
- Figure 1/Figure 1F.png
- Figure 1/Figure 1G raw data.xlsx
