# Supplementary material for: PER2 regulates odontoblastic differentiation of dental papilla cells in vitro via intracellular ATP content and reactive oxygen species levels
Source: PeerJ. 2023 Dec 7;11:e16489. doi: 10.7717/peerj.16489 (PMC10710777; doi:10.7717/peerj.16489)
Supplement: Figure S1 [file peerj-11-16489-s003.zip › Figure 1/Figure 1G raw data.xlsx]

## Sheet: Sheet1
		Relative MOD
#1	DPC	1
	pOB	0.989022
	iOB	2.10991
	mOB	2.67036
#2	DPC	1
	pOB	1.25276
	iOB	1.91211
	mOB	2.37365
#3	DPC	1
	pOB	1.3187
	iOB	2.20882
	mOB	2.67036
