# Supplementary material for: PER2 regulates odontoblastic differentiation of dental papilla cells in vitro via intracellular ATP content and reactive oxygen species levels
Source: PeerJ. 2023 Dec 7;11:e16489. doi: 10.7717/peerj.16489 (PMC10710777; doi:10.7717/peerj.16489)
Supplement: Figure S2 [file peerj-11-16489-s004.zip]

Archive with 9 entries (5 files):
- Figure 2/Figure 2A/
- Figure 2/Figure 2A/Figure 2A.png
- Figure 2/Figure 2B/
- Figure 2/Figure 2B/Figure 2B.png
- Figure 2/Figure 2C-D/
- Figure 2/Figure 2C-D/Figure 2C.png
- Figure 2/Figure 2C-D/Figure 2D.png
- Figure 2/Figure 2E-F/
- Figure 2/Figure 2E-F/Figure 2E-F (layout with data)-Layout.png
