# Supplementary material for: PER2 regulates odontoblastic differentiation of dental papilla cells in vitro via intracellular ATP content and reactive oxygen species levels
Source: PeerJ. 2023 Dec 7;11:e16489. doi: 10.7717/peerj.16489 (PMC10710777; doi:10.7717/peerj.16489)
Supplement: Figure S3 [file peerj-11-16489-s005.zip]

Archive with 4 entries (4 files):
- Figure 3/Figure 3A.png
- Figure 3/Figure 3B.png
- Figure 3/Figure 3C.png
- Figure 3/Figure 3D.png
