# Supplementary material for: PER2 regulates odontoblastic differentiation of dental papilla cells in vitro via intracellular ATP content and reactive oxygen species levels
Source: PeerJ. 2023 Dec 7;11:e16489. doi: 10.7717/peerj.16489 (PMC10710777; doi:10.7717/peerj.16489)
Supplement: Figure S4 [file peerj-11-16489-s006.zip]

Archive with 25 entries (20 files):
- Figure 4/Figure 4A/
- Figure 4/Figure 4A/Figure 4A qPCR raw data.xlsx
- Figure 4/Figure 4A/Figure 4A western blot PER2 (Molecular weight ladders).png
- Figure 4/Figure 4A/Figure 4A western blot PER2 (raw figure).png
- Figure 4/Figure 4A/Figure 4A western blot raw data.xlsx
- Figure 4/Figure 4A/Figure 4A western blot a┬-acti (Molecular weight ladders).png
- Figure 4/Figure 4A/Figure 4A western blot a┬-acti (raw figure).png
- Figure 4/Figure 4B-D/
- Figure 4/Figure 4B-D/Figure 4B-D qPCR raw data.xlsx
- Figure 4/Figure 4E/
- Figure 4/Figure 4E/Figure 4E DMP1 (Molecular weight ladders).png
- Figure 4/Figure 4E/Figure 4E DMP1 (raw figure).png
- Figure 4/Figure 4E/Figure 4E DSPP (Molecular weight ladders).png
- Figure 4/Figure 4E/Figure 4E DSPP (raw figure).png
- Figure 4/Figure 4E/Figure 4E a┬-actin (Molecular weight ladders).png
- Figure 4/Figure 4E/Figure 4E a┬-actin (raw figure).png
- Figure 4/Figure 4F-G/
- Figure 4/Figure 4F-G/Figure 4F-G raw data.xlsx
- Figure 4/Figure 4H/
- Figure 4/Figure 4H/Figure 4H Control-oe-NC.png
- Figure 4/Figure 4H/Figure 4H Control-oe-PER2.png
- Figure 4/Figure 4H/Figure 4H OS-oe-NC.png
- Figure 4/Figure 4H/Figure 4H OS-oe-PER2.png
- Figure 4/Figure 4H/Figure 4H semi-quantification raw data.xlsx
- Figure 4/Figure 4H/Figure 4H.png
