# Supplementary material for: PER2 regulates odontoblastic differentiation of dental papilla cells in vitro via intracellular ATP content and reactive oxygen species levels
Source: PeerJ. 2023 Dec 7;11:e16489. doi: 10.7717/peerj.16489 (PMC10710777; doi:10.7717/peerj.16489)
Supplement: Figure S4 [file peerj-11-16489-s006.zip › Figure 4/Figure 4A/Figure 4A qPCR raw data.xlsx]

## Sheet: Sheet1
#1			pcDNA3.1-NC				pcDNA3.1-PER2
Ct	GADPH	17.27	17.28	17.31		15.63	15.69	15.61
	PER2	26.01	25.86	26.08		15.61	15.68	15.69
2-ΔΔCt			1				410.273
#2			pcDNA3.1-NC				pcDNA3.1-PER2
Ct	GADPH	17.3	17.38	17.24		16.51	16.38	16.37
	PER2	26.47	26.48	26.19		15.9	15.93	16.11
2-ΔΔCt			1				732.29
#3			pcDNA3.1-NC				pcDNA3.1-PER2
Ct	GADPH	17.34	17.49	17.52		16.48	16.49	16.47
	PER2	26.73	26.89	26.86		16.76	17	17.02
2-ΔΔCt			1				489.418
