# Supplementary material for: PER2 regulates odontoblastic differentiation of dental papilla cells in vitro via intracellular ATP content and reactive oxygen species levels
Source: PeerJ. 2023 Dec 7;11:e16489. doi: 10.7717/peerj.16489 (PMC10710777; doi:10.7717/peerj.16489)
Supplement: Figure S4 [file peerj-11-16489-s006.zip › Figure 4/Figure 4A/Figure 4A western blot raw data.xlsx]

## Sheet: Sheet1
#1		relative protein levels
PER2	oe-NC	1
	oe-PER2	1.7671
#2		relative protein levels
PER2	oe-NC	1
	oe-PER2	1.92906
#3		relative protein levels
PER2	oe-NC	1
	oe-PER2	1.79338
