# Supplementary material for: PER2 regulates odontoblastic differentiation of dental papilla cells in vitro via intracellular ATP content and reactive oxygen species levels
Source: PeerJ. 2023 Dec 7;11:e16489. doi: 10.7717/peerj.16489 (PMC10710777; doi:10.7717/peerj.16489)
Supplement: Figure S4 [file peerj-11-16489-s006.zip › Figure 4/Figure 4B-D/Figure 4B-D qPCR raw data.xlsx]

## Sheet: Sheet1
#1
			Control-oe-NC				Control-oe-PER2				OS-oe-NC				OS-oe-PER2
Ct	GADPH	16.14	16.31	16.12		15.94	16	15.97		16.35	16.4	16.34		16.69	16.42	16.59
	DSPP	28.94	28.85	29.01		28.64	28.62	28.43		27.53	27.73	27.82		27.03	27.22	27.34
	DMP1	30.17	30.07	30.32		29.1	29.41	29.17		27.34	27.22	27.41		26.24	26.47	26.48
	ALP	21.9	21.79	21.73		21.52	21.29	21.45		21.01	21.13	21.13		20.11	19.98	20.16
2-ΔΔCt	DSPP		1				1.11199				2.67304				4.34398
	DMP1		1				1.67713				8.21814				18.0134
	ALP		1				1.12499				1.85461				4.29307
#2
			Control-oe-NC				Control-oe-PER2				OS-oe-NC				OS-oe-PER2
Ct	GADPH	16.76	16.8	16.69		16.64	16.57	15.71		15.31	15.24	15.31		15.44	15.61	15.66
	DSPP	29.34	29.04	29.08		28.68	28.5	28.75		26.16	26.02	26.02		25.62	25.62	25.38
	DMP1	29.78	29.99	29.72		29.64	29.41	29.5		25.76	25.76	25.64		24.96	24.78	24.8
	ALP	22.43	22.28	22.31		21.94	22.19	21.93		19.44	19.27	19.21		18.92	18.92	18.88
2-ΔΔCt	DSPP		1				1.05012				3.08405				5.41833
	DMP1		1				0.915787				6.26705				13.9825
	ALP		1				0.921195				2.97574				4.76824
#3
			Control-oe-NC				Control-oe-PER2				OS-oe-NC				OS-oe-PER2
Ct	GADPH	17.35	17.52	17.43		17.89	18.01	17.73		16.2	16.24	16.44		16.54	16.43	16.46
	DSPP	29.76	29.99	29.89		29.79	29.85	29.73		27	27.06	27.06		26.1	26.24	26.1
	DMP1	30.1	30.1	29.84		30.2	29.96	29.96		25.62	26.02	25.54		25.16	25.1	25.01
	ALP	21.78	21.9	21.9		21.98	21.9	21.9		18.89	26.02	19.08		18.62	18.48	18.56
2-ΔΔCt	DSPP		1				1.4481				3.24964				6.85977
	DMP1		1				1.33887				8.94724				15.6489
	ALP		1				1.29878				2.23247				5.10228
