# Supplementary material for: PER2 regulates odontoblastic differentiation of dental papilla cells in vitro via intracellular ATP content and reactive oxygen species levels
Source: PeerJ. 2023 Dec 7;11:e16489. doi: 10.7717/peerj.16489 (PMC10710777; doi:10.7717/peerj.16489)
Supplement: Figure S4 [file peerj-11-16489-s006.zip › Figure 4/Figure 4F-G/Figure 4F-G raw data.xlsx]

## Sheet: Sheet1
#1		relative protein levels
DSPP	Control-oe-NC	1
	Control-oe-PER2	1.56461
	OS-oe-NC	2.04902
	OS-oe-PER2	3.5713
DMP1	Control-oe-NC	1
	Control-oe-PER2	1.6139
	OS-oe-NC	2.40651
	OS-oe-PER2	3.07272
#2
DSPP	Control-oe-NC	1
	Control-oe-PER2	0.632638
	OS-oe-NC	2.75696
	OS-oe-PER2	3.5651
DMP1	Control-oe-NC	1
	Control-oe-PER2	1.56651
	OS-oe-NC	2.22494
	OS-oe-PER2	3.22682
#3
DSPP	Control-oe-NC	1
	Control-oe-PER2	1.28191
	OS-oe-NC	1.92798
	OS-oe-PER2	3.46919
DMP1	Control-oe-NC	1
	Control-oe-PER2	1.30702
	OS-oe-NC	2.10678
	OS-oe-PER2	4.15492
