# Supplementary material for: PER2 regulates odontoblastic differentiation of dental papilla cells in vitro via intracellular ATP content and reactive oxygen species levels
Source: PeerJ. 2023 Dec 7;11:e16489. doi: 10.7717/peerj.16489 (PMC10710777; doi:10.7717/peerj.16489)
Supplement: Figure S4 [file peerj-11-16489-s006.zip › Figure 4/Figure 4H/Figure 4H semi-quantification raw data.xlsx]

## Sheet: Sheet1
#1
	blank OD values	Control-oe-NC OD values	Control-oe-PER2 OD values	OS-oe-NC OD values	OS-oe-PER2 OD values
raw data	0.053	0.058	0.059	0.94	1.766
	0.054	0.058	0.059	0.946	1.785
	0.055	0.059	0.059	0.9	1.771
average	0.054	0.0583333	0.059	0.928667	1.774
average-blank		0.00433333	0.005	0.874667	1.72
#2
	blank OD values	Control-oe-NC OD values	Control-oe-PER2 OD values	OS-oe-NC OD values	OS-oe-PER2 OD values
raw data	0.053	0.057	0.058	1.027	1.862
	0.054	0.057	0.057	0.989	1.864
	0.055	0.057	0.058	1.025	1.806
average	0.054	0.057	0.0576667	1.01367	1.844
average-blank		0.003	0.00366667	0.959667	1.79
#3
	blank OD values	Control-oe-NC OD values	Control-oe-PER2 OD values	OS-oe-NC OD values	OS-oe-PER2 OD values
raw data	0.059	0.071	0.065	1.371	1.736
	0.058	0.069	0.066	1.354	1.737
	0.059	0.07	0.066	1.369	1.734
average	0.0586667	0.07	0.0656667	1.36467	1.73567
average-blank		0.0113333	0.007	1.306	1.677
