# Supplementary material for: PER2 regulates odontoblastic differentiation of dental papilla cells in vitro via intracellular ATP content and reactive oxygen species levels
Source: PeerJ. 2023 Dec 7;11:e16489. doi: 10.7717/peerj.16489 (PMC10710777; doi:10.7717/peerj.16489)
Supplement: Figure S5 [file peerj-11-16489-s007.zip]

Archive with 25 entries (20 files):
- Figure 5/Figure 5A/
- Figure 5/Figure 5A/Figure 5A PER2 (Molecular weight ladders).png
- Figure 5/Figure 5A/Figure 5A PER2 (raw figure).png
- Figure 5/Figure 5A/Figure 5A qpcr raw data.xlsx
- Figure 5/Figure 5A/Figure 5A western blot raw data.xlsx
- Figure 5/Figure 5A/Figure 5A a┬-actin (Molecular weight ladders).png
- Figure 5/Figure 5A/Figure 5A a┬-actin (raw figure).png
- Figure 5/Figure 5B-D/
- Figure 5/Figure 5B-D/Figure 5B-D raw data.xlsx
- Figure 5/Figure 5E/
- Figure 5/Figure 5E/Figure 5E DMP1 (Molecular weight ladders).png
- Figure 5/Figure 5E/Figure 5E DMP1 (raw data).png
- Figure 5/Figure 5E/Figure 5E DSPP (Molecular weight ladders).png
- Figure 5/Figure 5E/Figure 5E DSPP (raw data).png
- Figure 5/Figure 5E/Figure 5E a┬-actin (Molecular weight ladders).png
- Figure 5/Figure 5E/Figure 5E a┬-actin (raw data).png
- Figure 5/Figure 5F-G/
- Figure 5/Figure 5F-G/Figure 5F-G raw data.xlsx
- Figure 5/Figure 5H/
- Figure 5/Figure 5H/Figure 5H Control-si-NC.png
- Figure 5/Figure 5H/Figure 5H Control-si-PER2.png
- Figure 5/Figure 5H/Figure 5H OS-si-NC.png
- Figure 5/Figure 5H/Figure 5H OS-si-PER2.png
- Figure 5/Figure 5H/Figure 5H semi-quantification raw data.xlsx
- Figure 5/Figure 5H/Figure 5H.png
