# Supplementary material for: PER2 regulates odontoblastic differentiation of dental papilla cells in vitro via intracellular ATP content and reactive oxygen species levels
Source: PeerJ. 2023 Dec 7;11:e16489. doi: 10.7717/peerj.16489 (PMC10710777; doi:10.7717/peerj.16489)
Supplement: Figure S5 [file peerj-11-16489-s007.zip › Figure 5/Figure 5A/Figure 5A qpcr raw data.xlsx]

## Sheet: Sheet1
#1
			si-NC				si-PER2-1				si-PER2-2				si-PER2-3
Ct	GADPH	19	18.99	18.96		19.05	19.03	18.86		16.9	16.75	16.86		17.24	16.98	16.96
	PER2	29.36	29.56	29.44		29.92	29.87	29.8		29.29	29.29	29.14		29.34	29.25	29.5
2-ΔΔCt			1				0.751324				0.262142				0.281331
#2
			si-NC				si-PER2-1				si-PER2-2				si-PER2-3
Ct	GADPH	16.19	16.26	16.32		15.96	16.24	16.26		16.1	16.01	16.05		16.98	17.19	17.11
	PER2	25.24	25.07	25.22		27.04	26.88	26.83		26.54	26.48	26.83		27.6	27.83	27.88
2-ΔΔCt			1				0.279208				0.321875				0.297007
#3
			si-NC				si-PER2-1				si-PER2-2				si-PER2-3
Ct	GADPH	15.79	15.54	15.61		14.82	14.88	14.93		15.91	15.46	15.55		14.63	14.47	14.49
	PER2	24.12	24.09	24.65		24.86	25.05	25.12		26.3	26.47	26.53		24.45	24.53	24.73
2-ΔΔCt			1				0.356234				0.225311				0.380176
