# Supplementary material for: PER2 regulates odontoblastic differentiation of dental papilla cells in vitro via intracellular ATP content and reactive oxygen species levels
Source: PeerJ. 2023 Dec 7;11:e16489. doi: 10.7717/peerj.16489 (PMC10710777; doi:10.7717/peerj.16489)
Supplement: Figure S5 [file peerj-11-16489-s007.zip › Figure 5/Figure 5A/Figure 5A western blot raw data.xlsx]

## Sheet: Sheet1
#1		relative protein levels
PER2	si-NC	1
	si-PER2-1	1.10178
	si-PER2-2	0.479552
	si-PER2-3	0.658015
#2		relative protein levels
PER2	si-NC	1
	si-PER2-1	0.994796
	si-PER2-2	0.455215
	si-PER2-3	0.6234
#3		relative protein levels
PER2	si-NC	1
	si-PER2-1	1.06455
	si-PER2-2	0.329931
	si-PER2-3	0.657606
