# Supplementary material for: PER2 regulates odontoblastic differentiation of dental papilla cells in vitro via intracellular ATP content and reactive oxygen species levels
Source: PeerJ. 2023 Dec 7;11:e16489. doi: 10.7717/peerj.16489 (PMC10710777; doi:10.7717/peerj.16489)
Supplement: Figure S5 [file peerj-11-16489-s007.zip › Figure 5/Figure 5B-D/Figure 5B-D raw data.xlsx]

## Sheet: Sheet1
#1
			Control-si-NC				Control-si-PER2				OS-si-NC				OS-si-PER2
Ct	GADPH	13.88	14.09	14.18		14.85	14.65	14.9		15.17	15.24	15.08		14.37	14.21	14.47
	DSPP	29.58	29.42	29.61		30.39	30.38	30.61		29.06	29.01	29.16		29.25	29.28	29.43
	DMP1	27.61	27.53	27.61		28.68	28.55	28.48		25.23	25.34	25.49		25.26	25.46	25.64
	ALP	18.33	18.74	18.3		19.44	19.41	19.51		18.25	18.43	18.22		18.38	18.32	18.36
2-ΔΔCt
	DSPP		1				0.889152				2.97868				1.43275
	DMP1		1				0.850095				10.1771				5.42024
	ALP		1				0.843196				2.41653				1.32276
#2
			Control-si-NC				Control-si-PER2				OS-si-NC				OS-si-PER2
Ct	GADPH	13.94	14.21	14.29		13.45	13.7	13.55		15.91	16.21	16		13.88	14.07	14.09
	DSPP	29.89	29.6	29.94		29.58	29.63	29.74		29.98	29.84	29.93		29.27	29.41	29.3
	DMP1	23.37	23.41	23.56		22.8	22.76	22.67		22.01	22.26	22.04		21.17	20.93	20.91
	ALP	17.54	17.75	17.6		17	17.01	16.68		18.36	18.38	18.42		16.96	16.78	16.79
2-ΔΔCt	DSPP		1				0.748222				3.45296				1.27566
	DMP1		1				1.09003				9.4538				4.97515
	ALP		1				1.11858				2.19905				1.57534
#3
			Control-si-NC				Control-si-PER2				OS-si-NC				OS-si-PER2
Ct	GADPH	14.47	14.51	14.41		14.2	14.32	14.45		15.12	15.21	15.36		14.05	13.9	13.85
	DSPP	30.56	30.73	30.46		30.6	30.72	30.86		29.34	29.56	29.67		29.46	29.67	29.52
	DMP1	25.67	23.41	23.56		24.21	24.34	24.25		21.68	21.57	21.86		21.32	21.37	21.25
	ALP	17.54	17.75	17.6		17.23	17.3	17.42		17.54	17.45	17.35		16.85	16.73	16.92
2-ΔΔCt	DSPP		1				0.823915				3.56342				1.42012
	DMP1		1				0.8752				9.72417				5.17243
	ALP		1				1.12932				1.93467				1.20481
