# Supplementary material for: PER2 regulates odontoblastic differentiation of dental papilla cells in vitro via intracellular ATP content and reactive oxygen species levels
Source: PeerJ. 2023 Dec 7;11:e16489. doi: 10.7717/peerj.16489 (PMC10710777; doi:10.7717/peerj.16489)
Supplement: Figure S5 [file peerj-11-16489-s007.zip › Figure 5/Figure 5F-G/Figure 5F-G raw data.xlsx]

## Sheet: Sheet1
#1		relative protein levels
DSPP	Control-si-NC	1
	Control-si-PER2	1.71126
	OS-si-NC	4.39369
	OS-si-PER2	3.26931
DMP1	Control-si-NC	1
	Control-si-PER2	1.77868
	OS-si-NC	4.02374
	OS-si-PER2	3.20563
#2
DSPP	Control-si-NC	1
	Control-si-PER2	0.760648
	OS-si-NC	4.19675
	OS-si-PER2	3.2924
DMP1	Control-si-NC	1
	Control-si-PER2	1.46019
	OS-si-NC	4.52308
	OS-si-PER2	3.1464
#3
DSPP	Control-si-NC	1
	Control-si-PER2	0.708831
	OS-si-NC	3.94562
	OS-si-PER2	2.1497
DMP1	Control-si-NC	1
	Control-si-PER2	1.40871
	OS-si-NC	5.3048
	OS-si-PER2	3.37235
