# Supplementary material for: PER2 regulates odontoblastic differentiation of dental papilla cells in vitro via intracellular ATP content and reactive oxygen species levels
Source: PeerJ. 2023 Dec 7;11:e16489. doi: 10.7717/peerj.16489 (PMC10710777; doi:10.7717/peerj.16489)
Supplement: Figure S5 [file peerj-11-16489-s007.zip › Figure 5/Figure 5H/Figure 5H semi-quantification raw data.xlsx]

## Sheet: Sheet1
#1
	blank OD values	Control-oe-NC OD values	Control-oe-PER2 OD values	OS-oe-NC OD values	OS-oe-PER2 OD values
raw data	0.057	0.065	0.065	1.249	0.786
	0.054	0.067	0.064	1.271	0.82
	0.055	0.067	0.065	1.341	0.803
average	0.0553333	0.0663333	0.0646667	1.287	0.803
average-blank		0.0110003	0.00933367	1.23167	0.747667
#2
	blank OD values	Control-oe-NC OD values	Control-oe-PER2 OD values	OS-oe-NC OD values	OS-oe-PER2 OD values
raw data	0.057	0.071	0.07	1.591	1.017
	0.054	0.074	0.069	1.585	1.004
	0.055	0.075	0.067	1.583	0.996
average	0.0553333	0.0733333	0.0686667	1.58633	1.00567
average-blank		0.0180033	0.0133367	1.531	0.950337
#3
	blank OD values	Control-oe-NC OD values	Control-oe-PER2 OD values	OS-oe-NC OD values	OS-oe-PER2 OD values
raw data	0.057	0.068	0.07	1.478	1.088
	0.054	0.072	0.072	1.504	1.074
	0.055	0.069	0.073	1.49	1.071
average	0.0553333	0.0696667	0.0716667	1.49067	1.07767
average-blank		0.0143367	0.0163367	1.43534	1.02234
