# Supplementary material for: PER2 regulates odontoblastic differentiation of dental papilla cells in vitro via intracellular ATP content and reactive oxygen species levels
Source: PeerJ. 2023 Dec 7;11:e16489. doi: 10.7717/peerj.16489 (PMC10710777; doi:10.7717/peerj.16489)
Supplement: Figure S6 [file peerj-11-16489-s008.zip]

Archive with 5 entries (3 files):
- Figure 6/Figure 6C/
- Figure 6/Figure 6C/Figure 6C raw data.xlsx
- Figure 6/Fugure 6A-B/
- Figure 6/Fugure 6A-B/Figure 6A flowjo-Layout.png
- Figure 6/Fugure 6A-B/Figure 6B raw data.xlsx
