# Supplementary material for: PER2 regulates odontoblastic differentiation of dental papilla cells in vitro via intracellular ATP content and reactive oxygen species levels
Source: PeerJ. 2023 Dec 7;11:e16489. doi: 10.7717/peerj.16489 (PMC10710777; doi:10.7717/peerj.16489)
Supplement: Figure S6 [file peerj-11-16489-s008.zip › Figure 6/Figure 6C/Figure 6C raw data.xlsx]

## Sheet: Sheet2
	raw data				ATP		Protein concentration		Relative ATP/Protein concentration
Control-si-NC	2371	2560	2448		1.88322		2.5203		1
Control-si-NC	2025	1776	2101		1.43674		2.49023		1
Control-si-NC	1327	1469	1618		0.986935		2.67068		1
Control-si-PER2	1727	1834	1786		1.26897		4.30736		0.521822
Control-si-PER2	1505	1501	1502		1.01535		4.53654		0.396436
Control-si-PER2	1462	1112	1301		0.824002		4.52381		0.322631
OS-si-NC	8254	7905	8437		7.08772		2.79098		4.49813
OS-si-NC	8087	10126	9156		7.92596		2.53534		5.5373
OS-si-NC	8889	8939	9597		7.94289		2.7609		5.09577
OS-si-PER2	6465	6729	6590		5.63311		4.00178		2.49331
OS-si-PER2	3690	4106	3999		3.21813		4.26916		1.33519
OS-si-PER2	2978	3069	3024		2.39469		4.58747		0.92461
