# Supplementary material for: PER2 regulates odontoblastic differentiation of dental papilla cells in vitro via intracellular ATP content and reactive oxygen species levels
Source: PeerJ. 2023 Dec 7;11:e16489. doi: 10.7717/peerj.16489 (PMC10710777; doi:10.7717/peerj.16489)
Supplement: Figure S6 [file peerj-11-16489-s008.zip › Figure 6/Fugure 6A-B/Figure 6B raw data.xlsx]

## Sheet: Sheet1
		Control-si-NC				Control-si-PER2				OS-si-NC				OS-si-PER2
MEAN FITC	23096	25240	23204		25336	22922	28259		12226	14030	8045		21711	18927	19785
Relative ROS	1	1	1		1.06245	0.961224	1.18503		0.512692	0.588342	0.337364		0.910442	0.793696	0.829676
